# Supplementary material for: Electrochemical Immunosensor for the Simultaneous Determination of Two Main Peanut Allergenic Proteins (Ara h 1 and Ara h 6) in Food Matrices
Source: Foods. 2021 Jul 25;10(8):1718. doi: 10.3390/foods10081718 (PMC8391283; doi:10.3390/foods10081718)
Supplement: Supplementary file 1 [file foods-10-01718-s001.zip]

Archive with 1 entries (1 files):
- foods-1283800-supplementary.pdf
